# Supplementary material for: Shared Genetic Risk Factors Between Cancer and Cardiovascular Diseases
Source: Front Cardiovasc Med. 2022 Jul 7;9:931917. doi: 10.3389/fcvm.2022.931917 (PMC9300967; doi:10.3389/fcvm.2022.931917)
Supplement: Supplementary file 1 [file Data_Sheet_1.xlsx]

## Sheet: Disease-gene associations (S1)
CVD	Cancer	Treatment	Study type	Gene with variant	Disease first developed by the patient	Reference	Variant information (if listed)	Additional variants
Coronary artery disease	Acute myeloid leukemia		Patient study	IDH1	Acute myeloid leukemia	32948843	/
Peripartum cardiomyopathy	Breast cancer	Cyclophosphoamide, doxetaxel, doxorubicin, surgery, radiation	Patient study	DSP	Breast cancer	34396183	c.7256dupA p.(Asn2419fs)
Peripartum cardiomyopathy	Breast cancer	Cyclophosphoamide, doxetaxel, doxorubicin, surgery, radiation	Patient study	DSG2	Breast cancer	34396183	c.437G>T p.(Arg146Leu)
Peripartum cardiomyopathy	Breast cancer	Antihormone therapy, surgery, radiation	Patient study	CPT2	Breast cancer	34396183	c.338C>T p.(Ser113Leu)
Peripartum cardiomyopathy	Hodgkin lymphoma	Bleomycin, cyclophosphoamide, doxorubicin, etoposide, procarbazine, vincristine, radiation	Patient study	BRCA1	Hodgkin lymphoma	34396183	c.3416G>T p.(Ser1139Ile)
Peripartum cardiomyopathy	Non-Hodgkin lymphoma	Doxorubicin, radiation	Patient study	TTN	Non-Hodgkin lymphoma	34396183	c.5158G>A p.(Ala1720Thr)
Peripartum cardiomyopathy	Acute myeloid leukemia	Cytarabine, daunorubicin, doxorubicin, vincristine, radiation	Patient study	MYBPC3	Acute myeloid leukemia	34396183	c.3470C>T p.(Pro1157Leu)
Peripartum cardiomyopathy	Osteosarcoma	Cisplatin, methotrexate	Patient study	MYH7	Osteosarcoma	34396183	c.2525G>C p.(Ser842Thr)
Peripartum cardiomyopathy	Osteosarcoma	Cisplatin, methotrexate	Patient study	SLX4	Osteosarcoma	34396183	c.2384C>G p.(Ser795Ter)
Peripartum cardiomyopathy	Osteosarcoma	Unknown chemotherapy	Patient study	RECQL4	Osteosarcoma	34396183	c.1397C>T p.(Pro466Leu)	c.2335_2356delGACCGGCCAGATGTGCGGGCTG p.(Asp779fs)
Peripartum cardiomyopathy	Osteosarcoma	Unknown chemotherapy	Patient study	FANCA	Osteosarcoma	34396183	c.116G>C p.(Arg39Thr)	c.1340C>T p.(Ser447Leu)
Peripartum cardiomyopathy	Hodgkin lymphoma	Radiation	Patient study	TTN	Hodgkin lymphoma	34396183	c.94120_94121insTA p.(Thr31374Ilefs*23)(het)
Peripartum cardiomyopathy	Hodgkin lymphoma	Radiation	Patient study	ATM	Hodgkin lymphoma	34396183	c.6082C>T p.(Gln2028*)
Peripartum cardiomyopathy	Hodgkin lymphoma	Radiation	Patient study	ERCC5	Hodgkin lymphoma	34396183	c.787C>T p.(Arg263*)
Peripartum cardiomyopathy	Non-Hodgkin lymphoma	Adriamycin, cyclophosphoamide, rituximab, vincristine	Patient study	TTN	Non-Hodgkin lymphoma	34396183	c.103324G>C p.(Ala34442Pro)
Peripartum cardiomyopathy	Melanoma + acute lymphatic leukemia	Daunorubicin, doxorubicin	Patient study	TXNRD2	Melanoma + acute lymphatic leukemia	34396183	c.1234G>A p.(Glu412Lys)
Peripartum cardiomyopathy	Melanoma + acute lymphatic leukemia	Daunorubicin, doxorubicin	Patient study	ATM	Melanoma + acute lymphatic leukemia	34396183	c.2338A>G (p.Met780Val)
Peripartum cardiomyopathy	Breast cancer	Antihormone therapy, surgery, radiation	Patient study	TTN	Peripartum cardiomyopathy	34396183	c.61355T>A p.(Ile20452Asn)
Peripartum cardiomyopathy	Breast cancer	Antihormone therapy, surgery, radiation	Patient study	ATM	Peripartum cardiomyopathy	34396183	/
Peripartum cardiomyopathy	Breast cancer	Antihormone therapy, surgery, radiation	Patient study	ERCC5	Peripartum cardiomyopathy	34396183	/
Peripartum cardiomyopathy	Breast cancer	Paclitaxel, antihormone therapy, surgery, radiation	Patient study	TTN	Peripartum cardiomyopathy	34396183	c.44272C>T p.(Arg14758*)
Peripartum cardiomyopathy	Breast cancer	Paclitaxel, antihormone therapy, surgery, radiation	Patient study	POLD1	Peripartum cardiomyopathy	34396183	c.721T>G p.(Phe241Val)
Peripartum cardiomyopathy	Breast cancer	Paclitaxel, carboplatin, surgery	Patient study	TTN	Peripartum cardiomyopathy	34396183	/
Peripartum cardiomyopathy	Breast cancer	Paclitaxel, carboplatin, surgery	Patient study	NBN	Peripartum cardiomyopathy	34396183	c.657_661delACAAA p.(Lys219fs)
Peripartum cardiomyopathy	Ovarian cancer	Surgery	Patient study	RYR1	Peripartum cardiomyopathy	34396183	c.2320G>A p.(Gly774Arg)
Coronary artery disease	Clonal hematopoiesis of intermediate potential		Patient study	DNMT3A	Clonal hematopoiesis of intermediate potential	28636844	NM_022552
Coronary artery disease	Clonal hematopoiesis of intermediate potential		Patient study	TET2	Clonal hematopoiesis of intermediate potential	28636844	NM_001127208
Coronary artery disease	Clonal hematopoiesis of intermediate potential		Patient study	ASXL1	Clonal hematopoiesis of intermediate potential	28636844	NM_015338
Coronary artery disease	Clonal hematopoiesis of intermediate potential		Patient study	JAK2	Clonal hematopoiesis of intermediate potential	28636844	NM_004972
Atherosclerosis	Clonal hematopoiesis of intermediate potential		Animal models	TET2	Clonal hematopoiesis of intermediate potential	28636844	NM_001127208
Cardiomyopathy	Breast cancer	Trastuzumab	Patient study	BRCA1	Breast cancer	28066861	/
Cardiomyopathy	Breast cancer	Trastuzumab	Patient study	BRCA2	Breast cancer	28066861	/
Venous thrombosis	Essential thrombocythemia		Patient study	JAK2	Essential thrombocythemia	23633193	JAK2V617F
Venous thrombosis	Polycythemia vera		Patient study	JAK2	Polycythemia vera	23633193	JAK2V617F
Arterial thrombosis	Essential thrombocythemia		Patient study	JAK2	Essential thrombocythemia	23633193	JAK2V617F
Arterial thrombosis	Polycythemia vera		Patient study	JAK2	Polycythemia vera	23633193	JAK2V617F
Thrombosis	Myeloproliferative neoplasms		Patient study	JAK2	Myeloproliferative neoplasms	23633193	JAK2V617F
Splanchnic vein thrombosis	Myeloproliferative neoplasms		Patient study	JAK2	Myeloproliferative neoplasms	23633193	JAK2V617F
Myocardial infarction	Clonal hematopoiesis of intermediate potential		Patient study	TET2	Clonal hematopoiesis of intermediate potential	28636844	NM_001127208
Myocardial infarction	Clonal hematopoiesis of intermediate potential		Patient study	JAK2	Clonal hematopoiesis of intermediate potential	28636844	NM_004972
Myocardial infarction	Clonal hematopoiesis of intermediate potential		Patient study	ASXL1	Clonal hematopoiesis of intermediate potential	28636844	NM_015338
Chronic heart failure	Clonal hematopoiesis of intermediate potential		Patient study	TET2	Clonal hematopoiesis of intermediate potential	30566180	NM_001127208.2
Chronic heart failure	Clonal hematopoiesis of intermediate potential		Patient study	DNMT3A	Clonal hematopoiesis of intermediate potential	30566180	NM_022552.4
Congestive heart failure	Haematopoietic cell transplantation	Cyclophosphoamide, etoposide	Patient study	RAC2	Haematopoietic cell transplantation	23927520	rs13058338
Congestive heart failure	Haematopoietic cell transplantation	Cyclophosphoamide, etoposide	Patient study	ABCC2	Haematopoietic cell transplantation	23927520	rs45511401
Systolic dysfunction	Breast cancer	Anthracyclines	Patient study	CBR3	Breast cancer	26799497	rs1056892
Anthracycline-induced cardiotoxicity	Acute lymphoblastic leukemia	Doxorubicin	Patient study	ABCC5	Acute myeloid leukemia	26345518	rs7627754
Myocardial injury	Acute lymphoblastic leukemia	Doxorubicin	Patient study	HFE	Acute lymphoblastic leukemia	23861158	rs1799983
Congestive heart failure	Breast cancer		GWAS	rs28714259	Breast cancer	27993963
Anthracycline-induced cardiotoxicity	Acute lymphoblastic leukemia	Vincristine, L-asparaginase, daunorubicin, doxorubicin, methotrexate, cyclophosphoamide, cytosine arabinoside, prednisone, dexamethasone, mercapturine, thioguanine, methotrexate, ifosfamide	Patient study	ABCC1	Acute lymphoblastic leukemia	21929509	rs3743527TT	rs246221TC/TT
Anthracycline-induced cardiotoxicity	Breast cancer	5-fluorouracil, epirubicin, cyclophosphoamide	Patient study	ABCC1	Breast cancer	26017071	rs246221

## Sheet: STRING output (S2)
#node1	node2	node1_string_id	node2_string_id	neighborhood_on_chromosome	gene_fusion	phylogenetic_cooccurrence	homology	coexpression	experimentally_determined_interaction	database_annotated	automated_textmining	combined_score
ATM	NBN	9606.ENSP00000278616	9606.ENSP00000265433	0	0	0	0	0	0.914	0.9	0	0.991
ATM	POLD1	9606.ENSP00000278616	9606.ENSP00000406046	0	0	0	0	0	0	0.9	0	0.9
ATM	SLX4	9606.ENSP00000278616	9606.ENSP00000294008	0	0	0	0	0	0	0.9	0	0.9
ATM	ERCC5	9606.ENSP00000278616	9606.ENSP00000347978	0	0	0	0	0	0.213	0.9	0	0.917
ATM	BRCA2	9606.ENSP00000278616	9606.ENSP00000369497	0	0	0	0	0	0.5	0.9	0	0.947
ATM	BRCA1	9606.ENSP00000278616	9606.ENSP00000418960	0	0	0	0	0	0.874	0.9	0	0.986
BRCA1	NBN	9606.ENSP00000418960	9606.ENSP00000265433	0	0	0	0	0	0.874	0.9	0	0.986
BRCA1	ATM	9606.ENSP00000418960	9606.ENSP00000278616	0	0	0	0	0	0.874	0.9	0	0.986
BRCA1	SLX4	9606.ENSP00000418960	9606.ENSP00000294008	0	0	0	0	0	0.405	0.9	0	0.937
BRCA1	BRCA2	9606.ENSP00000418960	9606.ENSP00000369497	0	0	0	0	0	0.904	0.8	0	0.98
BRCA1	FANCA	9606.ENSP00000418960	9606.ENSP00000373952	0	0	0	0	0	0.858	0.9	0	0.985
BRCA1	POLD1	9606.ENSP00000418960	9606.ENSP00000406046	0	0	0	0	0	0.391	0.9	0	0.936
BRCA1	RECQL4	9606.ENSP00000418960	9606.ENSP00000482313	0	0	0	0	0	0.459	0	0	0.459
BRCA2	NBN	9606.ENSP00000369497	9606.ENSP00000265433	0	0	0	0	0	0	0.6	0	0.6
BRCA2	ATM	9606.ENSP00000369497	9606.ENSP00000278616	0	0	0	0	0	0.5	0.9	0	0.947
BRCA2	SLX4	9606.ENSP00000369497	9606.ENSP00000294008	0	0	0	0	0	0	0.9	0	0.9
BRCA2	POLD1	9606.ENSP00000369497	9606.ENSP00000406046	0	0	0	0	0	0	0.9	0	0.9
BRCA2	BRCA1	9606.ENSP00000369497	9606.ENSP00000418960	0	0	0	0	0	0.904	0.8	0	0.98
DSG2	DSP	9606.ENSP00000261590	9606.ENSP00000369129	0	0	0	0	0	0.057	0.6	0	0.606
DSP	DSG2	9606.ENSP00000369129	9606.ENSP00000261590	0	0	0	0	0	0.057	0.6	0	0.606
ERCC5	ATM	9606.ENSP00000347978	9606.ENSP00000278616	0	0	0	0	0	0.213	0.9	0	0.917
ERCC5	POLD1	9606.ENSP00000347978	9606.ENSP00000406046	0	0	0	0	0	0.224	0.9	0	0.919
FANCA	SLX4	9606.ENSP00000373952	9606.ENSP00000294008	0	0	0	0	0	0	0.6	0	0.6
FANCA	BRCA1	9606.ENSP00000373952	9606.ENSP00000418960	0	0	0	0	0	0.858	0.9	0	0.985
MYBPC3	MYH7	9606.ENSP00000442795	9606.ENSP00000347507	0	0	0	0	0	0.548	0.8	0	0.905
MYBPC3	TTN	9606.ENSP00000442795	9606.ENSP00000467141	0	0	0	0.642	0	0.462	0.6	0	0.775
MYH7	MYBPC3	9606.ENSP00000347507	9606.ENSP00000442795	0	0	0	0	0	0.548	0.8	0	0.905
NBN	POLD1	9606.ENSP00000265433	9606.ENSP00000406046	0	0	0	0	0	0	0.9	0	0.9
NBN	BRCA2	9606.ENSP00000265433	9606.ENSP00000369497	0	0	0	0	0	0	0.6	0	0.6
NBN	SLX4	9606.ENSP00000265433	9606.ENSP00000294008	0	0	0	0	0	0.27	0.9	0	0.923
NBN	ATM	9606.ENSP00000265433	9606.ENSP00000278616	0	0	0	0	0	0.914	0.9	0	0.991
NBN	BRCA1	9606.ENSP00000265433	9606.ENSP00000418960	0	0	0	0	0	0.874	0.9	0	0.986
POLD1	NBN	9606.ENSP00000406046	9606.ENSP00000265433	0	0	0	0	0	0	0.9	0	0.9
POLD1	ATM	9606.ENSP00000406046	9606.ENSP00000278616	0	0	0	0	0	0	0.9	0	0.9
POLD1	ERCC5	9606.ENSP00000406046	9606.ENSP00000347978	0	0	0	0	0	0.224	0.9	0	0.919
POLD1	BRCA2	9606.ENSP00000406046	9606.ENSP00000369497	0	0	0	0	0	0	0.9	0	0.9
POLD1	BRCA1	9606.ENSP00000406046	9606.ENSP00000418960	0	0	0	0	0	0.391	0.9	0	0.936
RECQL4	BRCA1	9606.ENSP00000482313	9606.ENSP00000418960	0	0	0	0	0	0.459	0	0	0.459
SLX4	NBN	9606.ENSP00000294008	9606.ENSP00000265433	0	0	0	0	0	0.27	0.9	0	0.923
SLX4	ATM	9606.ENSP00000294008	9606.ENSP00000278616	0	0	0	0	0	0	0.9	0	0.9
SLX4	FANCA	9606.ENSP00000294008	9606.ENSP00000373952	0	0	0	0	0	0	0.6	0	0.6
SLX4	BRCA1	9606.ENSP00000294008	9606.ENSP00000418960	0	0	0	0	0	0.405	0.9	0	0.937
SLX4	BRCA2	9606.ENSP00000294008	9606.ENSP00000369497	0	0	0	0	0	0	0.9	0	0.9
TTN	MYBPC3	9606.ENSP00000467141	9606.ENSP00000442795	0	0	0	0.642	0	0.462	0.6	0	0.775

## Sheet: Pathway enrichments (S3)
Pathway source	Pathway name	P-value	Adjusted P-value	Odds ratio	Combined score	Genes included
Bioplanet 2019	BRCA1, BRCA2 and ATR roles in cancer susceptibility	1.153e-10	1.325e-08	244.53	5595.75	FANCA, ATM, BRCA1, NBN, BRCA2
Bioplanet 2019	DNA repair	1.274e-10	1.325e-08	64.52	1470.09	POLD1, FANCA, ATM, ERCC5, BRCA1, NBN, BRCA2
Bioplanet 2019	ATM-mediated phosphorylation of repair proteins	2.735e-08	1.138e-06	1152.06	20062.5	ATM, NBN, BRCA2
Bioplanet 2019	Double-strand break repair	2.56e-08	1.138e-06	177.36	3100.38	ATM, BRCA1, NBN, BRCA2
Bioplanet 2019	Fanconi anemia pathway	2.56e-08	1.138e-06	177.36	3100.38	FANCA, ATM, BRCA1, BRCA2
Bioplanet 2019	Homologous recombination	8.254e-08	2.453e-06	127.65	2082.04	POLD1, ATM, NBN, BRCA2
Bioplanet 2019	BARD1 signaling events	8.254e-08	2.453e-06	127.65	2082.04	POLD1, ATM, NBN, BRCA1
Bioplanet 2019	Recruitment of repair and signaling proteins to double-strand breaks	1.527e-07	3.971e-06	460.75	7231.36	ATM, BRCA1, NBN
Bioplanet 2019	Meiotic recombination	1.072e-06	2.477e-05	63.75	876.27	NBN, ATM, BRCA1, BRCA2
Bioplanet 2019	Meiosis	6.051e-06	0.0001259	40.29	484.07	NBN, ATM, BRCA1, BRCA2
WikiPathways 2021	DNA Repair Pathways Full Network WP4946	3.281e-10	3.97e-08	55.92	1221.07	POLD1, FANCA, ATM, ERCC5, BRCA1, NBN, BRCA2
WikiPathways 2021	Homologous recombination WP186	2.525e-09	1.527e-07	354.88	7025.6	POLD1, ATM, NBN, BRCA2
WikiPathways 2021	DNA IR-damage and cellular response via ATR WP4016	9.935e-08	4.007e-06	55.27	891.15	FANCA, ATM, BRCA1, NBN, BRCA2
WikiPathways 2021	DNA IR-double strand breaks and cellular response via ATM WP3959	1.155e-06	3.493e-05	62.49	854.39	ATM, BRCA1, NBN, BRCA2
WikiPathways 2021	ATM Signaling Pathway WP2516	2.612e-05	0.0006321	62.16	656.01	ATM, BRCA1, NBN
WikiPathways 2021	DDX1 as a regulatory component of the Drosha microprocessor WP2942	4.244e-05	0.0008558	295.79	2977.88	ATM, NBN
WikiPathways 2021	Cytosine methylation WP3585	7.262e-05	0.001098	211.26	2013.35	IDH1, TET2
WikiPathways 2021	Breast cancer pathway WP4262	6.911e-05	0.001098	21.14	202.54	ATM, BRCA1, NBN, BRCA2
WikiPathways 2021	Irinotecan pathway WP229	0.0001568	0.001725	134.41	1177.53	ABCC1, ABCC2
WikiPathways 2021	DNA damage response WP707	0.0001289	0.001725	35.34	316.48	ATM, BRCA1, NBN
KEGG 2021	Homologous recombination	3.22e-09	3.156e-07	115.36	2255.82	POLD1, ATM, BRCA1, NBN, BRCA2
KEGG 2021	Fanconi anemia pathway	1.072e-06	5.252e-05	63.75	876.27	SLX4, FANCA, BRCA1, BRCA2
KEGG 2021	ABC transporters	3.733e-05	0.001219	54.75	558.21	ABCC1, ABCC2, ABCC5
KEGG 2021	Hypertrophic cardiomyopathy	0.0002958	0.007011	26.37	214.29	MYBPC3, TTN, MYH7
KEGG 2021	Dilated cardiomyopathy	0.0003577	0.007011	24.66	195.72	MYBPC3, TTN, MYH7
KEGG 2021	MicroRNAs in cancer	0.0009902	0.01617	10.28	71.13	ABCC1, DNMT3A, ATM, BRCA1
KEGG 2021	Nucleotide excision repair	0.002107	0.0295	32.8	202.12	POLD1, ERCC5
KEGG 2021	Viral myocarditis	0.003411	0.04178	25.43	144.47	RAC2, MYH7
KEGG 2021	Pancreatic cancer	0.005414	0.05442	19.92	103.94	RAC2, BRCA2
KEGG 2021	Arrhythmogenic right ventricular cardiomyopathy	0.005553	0.05442	19.65	102.05	DSP, DSG2
